# Supplementary material for: Antibody Generation and Rapid Immunochromatography Using Time-Resolved Fluorescence Microspheres for Propiconazole: Fungicide Abused as Growth Regulator in Vegetable
Source: Foods. 2022 Jan 24;11(3):324. doi: 10.3390/foods11030324 (PMC8834100; doi:10.3390/foods11030324)
Supplement: Supplementary file 1 [file foods-11-00324-s001.zip]

Archive with 1 entries (1 files):
- foods-1486116-supplementary.pdf
